# Supplementary material for: Structural Evolution of Small-Sized Phosphorus-Doped Boron Clusters: A Half-Sandwich-Structured PB15 Cluster
Source: Molecules. 2024 Jul 18;29(14):3384. doi: 10.3390/molecules29143384 (PMC11280394; doi:10.3390/molecules29143384)
Supplement: Supplementary file 1 [file molecules-29-03384-s001.zip]

Archive with 1 entries (1 files):
- molecules-3058691-supplementary.pdf
